# Supplementary material for: Reproductive success of Bornean orangutan males: scattered in time but clustered in space
Source: Behav Ecol Sociobiol. 2023 Dec 6;77(12):134. doi: 10.1007/s00265-023-03407-6 (PMC10700224; doi:10.1007/s00265-023-03407-6)
Supplement: Supplementary file 3 — Supplementary file3 (XLSX 47 kb) [file 265_2023_3407_MOESM3_ESM.xlsx]

## Sheet: read me
Electronic Supplementary Material 3
Reproductive success of Bornean orangutan males: spread out in time but clustered in space
Maria A. van Noordwijk*, Laura R. LaBarge, Julia A. Kunz, Anna M. Marzec, Brigitte Spillmann, Corinne Ackermann, Puji Rianti, Erin R. Vogel, S. Suci Utami Atmoko, Michael Kruetzen**, Carel P. van Schaik
Behavioral Ecology and Sociobiology
*Corresponding author: vnoord@ab.mpg.de
** Please contact Michael Kruetzen for details and reuse of genetic information: michael.kruetzen@aim.uzh.ch
Assessed genotypes for orangutans (Pongo pygmaeus wurmbii) observed between mid-2003 and mid 2018 in the Tuanan Orangutan Research Area (Mawas Conservation Area, Central Kalimantan, Indonesia)
Genetic analyses peformed at the Department of Evolutionary Anthropology under supervision by Dr. Michael Kruetzen: michael.kruetzen@aim.uzh.ch
Duplicate samples stored at Department of Biology, IPB University, Indonesia, contact: Dr. Puji Rianti: pujirianti@apps.ipb.ac.id

## Sheet: Genotypes
Genetic_Code	Genetic_Name	Sex	known mother	last known age class	HVRI_ Haplotype	Y_ Haplotype	Total_Called	D1S550a	D1S550b	D2S1326a	D2S1326b	D3S2459a	D3S2459b	D4S2408a	D4S2408b	D5S1470a	D5S1470b	D13S321a	D13S321b	D13S765a	D13S765b	D16S420a	D16S420b	D2S141a	D2S141b	D5S1505a	D5S1505b	D6S501a	D6S501b	D4S1627a	D4S1627b	O4A5a	O4A5b	O4B5a	O4B5b	O4_6a	O4_6b	D5S1457a	D5S1457b	O4A1a	O4A1b	O4B17a	O4B17b	O4C13a	O4C13b	O4C9a	O4C9b
TUA001M	PREMAN	M		flanged male	F	ay	20	156	156	212	216	199	203	275	291	214	218	209	213	183	191	185	185	144	152	220	224	154	154	205	205	188	196	245	269	145	145	116	120	176	176	287	311	284	284	221	221
TUA002M	HENK	M		flanged male	D	at	20	156	160	212	216	207	211	275	279	214	222	209	209	183	183	181	185	144	148	208	208	170	174	205	205	200	212	269	269	125	145	112	120	172	180	311	311	284	284	217	217
TUA003M	KENTUNG	M		flanged male	D	av	20	156	164	216	216	207	207	271	275	214	214	209	213	183	187	185	185	136	150	220	228	164	182	205	209	188	196	269	269	125	149	112	116	180	180	311	311	280	284	217	217
TUA004F	JUNI	F	Jinak	parous female	B		20	148	148	216	216	203	205	275	283	214	214	213	213	183	191	185	185	136	150	228	232	154	174	189	205	196	196	269	277	125	145	112	120	172	176	287	295	280	284	217	225
TUA005F	SUMI	F		parous female	A		18	160	160	216	216	199	211	275	291	214	222	209	217	183	199	181	185	144	148	0	0	166	174	205	209	184	196	269	269	149	149	108	108	168	176	311	311	280	280	0	0
TUA006F	KONDOR	F	Kerry	parous female	B		20	156	160	212	212	207	211	271	283	214	214	213	213	191	199	185	185	144	150	228	228	170	174	205	209	196	196	269	273	125	149	108	120	168	172	311	311	284	288	213	217
TUA007F	JINAK	F		parous female	B		20	148	160	212	216	203	211	275	283	214	214	213	213	183	191	185	185	136	148	220	228	154	174	201	205	184	196	269	277	125	149	112	120	172	176	287	287	284	284	217	217
TUA008F	DESY	F	Inul	parous female	C		20	156	160	216	216	211	215	275	275	214	214	213	213	191	195	181	185	136	148	240	242	174	174	205	205	196	196	245	269	125	145	112	116	172	180	291	299	284	284	217	225
TUA009M	FUGIT	M		flanged male	A	au	19	156	164	212	216	207	211	271	275	214	218	213	213	191	191	181	185	144	150	228	232	174	174	189	201	196	196	269	273	125	149	120	120	168	172	311	311	0	0	217	217
TUA010M	WODAN	M		flanged male	A	ax	20	156	164	216	216	207	211	271	279	218	218	209	217	191	191	185	185	140	148	220	242	154	170	205	205	196	200	245	277	125	149	108	120	168	180	287	295	284	284	213	221
TUA011M	RAMBO	M		flanged male	A		19	156	156	208	216	211	215	275	279	214	218	213	213	191	199	181	181	148	148	208	236	170	174	205	209	184	196	0	0	125	149	112	120	176	180	291	311	280	288	217	221
TUA012M	EKKO	M		flanged male	A		20	160	164	208	212	207	211	275	275	218	226	209	217	191	191	185	185	148	148	224	232	170	174	201	205	196	196	245	269	125	149	108	124	168	176	287	291	284	284	221	225
TUA013M	LEO	M		flanged male	E	at	20	144	160	212	212	199	205	275	279	214	218	213	213	183	191	181	185	144	152	208	232	154	174	205	205	184	196	269	269	145	149	116	124	176	180	299	311	280	292	213	217
TUA014M	NIKO	M		flanged male	A	au	20	160	160	212	216	199	203	275	291	214	218	209	213	191	195	181	181	148	148	208	242	154	174	209	209	196	196	245	245	145	149	112	124	168	180	311	311	280	284	221	221
TUA015M	FRODO	M	Wilma	unflanged male	A	ab	20	156	156	216	216	199	205	275	291	214	214	209	217	183	183	185	187	136	148	228	228	162	174	205	205	184	196	269	273	125	149	108	116	168	180	287	291	280	280	217	221
TUA016M	QUASIMODO	M		flanged male	E		20	160	160	208	212	199	203	275	275	214	214	209	213	183	195	185	185	144	148	208	228	154	164	189	209	196	196	245	245	145	149	108	120	168	176	291	311	280	280	217	225
TUA017M	VLADIMIR	M		flanged male	J	at	20	160	160	216	216	205	207	271	271	214	222	209	209	183	191	185	185	144	148	208	232	160	174	205	209	196	200	245	269	145	145	108	112	180	180	311	311	280	284	217	221
TUA018M	GISMO	M		flanged male	A		20	156	160	212	216	205	211	271	275	214	226	209	217	191	191	185	187	148	148	208	228	170	174	205	209	184	196	245	269	125	149	108	116	176	176	307	311	280	292	217	217
TUA019M	REX	M		flanged male	I		20	156	160	208	216	203	211	271	275	214	222	213	217	183	187	181	185	144	148	208	208	170	174	205	209	200	204	269	269	145	149	112	112	168	180	299	311	284	284	217	217
TUA020F	WILMA	F		parous female	A		20	130	156	216	216	199	211	275	291	214	214	201	217	183	191	185	185	136	148	208	228	162	174	205	209	184	204	269	273	125	149	116	116	168	180	287	291	280	280	217	221
TUA021F	SIDONY	F		parous female	A		20	160	160	212	216	203	211	271	275	214	218	209	213	191	191	181	185	136	144	228	232	170	174	201	205	184	196	269	277	149	149	112	116	176	180	295	299	280	280	221	221
TUA022M	HANS	M		flanged male	A		14	0	0	216	216	203	207	0	0	214	218	209	213	183	191	0	0	136	144	208	232	166	170	0	0	0	0	245	269	145	149	104	116	172	180	299	307	0	0	221	225
TUA023F	CIKIPOS	F	Wilma	parous female	A		20	130	156	216	216	199	211	275	291	214	214	217	217	183	191	185	187	136	148	228	248	162	170	205	205	196	204	245	269	125	125	108	116	176	180	287	295	280	280	217	217
TUA024F	SUSI	F	Sumi	dependent	A		19	0	0	208	216	199	211	275	275	214	222	209	209	183	191	181	185	136	148	228	228	170	174	205	211	196	200	269	269	125	149	104	108	168	172	311	311	280	280	213	217
TUA025M	X01=ROB	M		flanged male	A		13	156	160	216	216	203	211	275	275	218	222	0	0	183	191	185	185	136	150	0	0	154	154	189	205	0	0	269	277	125	149	104	116	0	0	0	0	0	0	0	0
TUA026M	NANIO	M		unflanged male	A	av	19	156	156	212	216	207	211	275	283	218	218	209	209	183	183	185	185	136	148	228	236	174	182	201	209	184	188	269	269	125	125	112	116	176	180	311	311	280	280	217	217
TUA027M	DAYAK	M		flanged male	G	at	20	156	156	216	216	199	207	271	271	214	222	209	213	183	195	181	185	144	148	228	228	154	154	201	205	184	200	245	269	125	145	108	112	172	176	311	311	284	292	217	217
TUA028M	SULTAN	M		flanged male	A	ar	19	148	156	208	216	207	215	271	275	214	218	209	209	183	191	185	187	144	144	232	232	174	174	201	205	196	204	269	269	125	125	112	120	176	180	291	311	0	0	217	225
TUA029F	LOLO	F	Sidony	independent imm	A		20	156	160	208	216	207	211	275	275	214	218	209	209	183	191	185	185	136	144	228	228	164	174	201	209	184	196	269	269	125	149	112	112	180	180	295	311	280	280	217	221
TUA030M	BOBO	M		flanged male	D		19	144	160	216	216	199	207	271	275	214	214	213	213	191	191	181	187	144	152	228	248	174	174	189	205	184	196	269	269	145	149	0	0	168	176	295	311	284	284	217	225
TUA031F	INUL	F		parous female	C		20	156	160	208	216	199	215	275	283	214	214	209	213	195	195	181	181	136	148	240	242	174	174	205	205	196	200	265	265	125	125	108	112	180	180	287	299	280	284	221	225
TUA032M	FLORIS	M		unflanged male			13	0	0	216	216	203	207	271	271	214	218	213	213	183	183	181	185	136	140	220	220	0	0	0	0	196	204	245	269	125	149	108	116	0	0	0	0	0	0	0	0
TUA033M	AQIL	M		flanged male	A		12	0	0	212	216	199	205	275	279	214	214	213	217	183	199	185	187	136	144	0	0	154	174	0	0	0	0	245	269	125	125	116	120	0	0	0	0	0	0	0	0
TUA034F	KERRY	F	Jinak	parous female	B		20	148	160	212	212	207	211	279	283	214	214	213	213	183	191	185	185	148	150	208	228	174	174	205	211	196	196	269	269	125	149	108	112	172	176	287	311	284	284	217	221
TUA036M	KAY	M		flanged male	D	o	20	156	156	212	216	199	211	275	279	214	222	209	217	183	191	177	185	136	148	220	224	154	170	209	209	184	196	269	269	125	149	108	120	168	172	295	307	280	280	213	221
TUA037M	JERRY	M	Jinak	independent imm	B	au	15	148	160	212	212	0	0	275	283	214	218	213	213	183	191	181	185	148	148	208	228	154	174	0	0	0	0	245	269	125	145	112	112	168	176	0	0	0	0	217	221
TUA038F	MINDY	F	Jinak	parous female	B		20	130	160	212	216	203	205	275	291	214	214	213	217	183	183	185	187	136	148	220	228	174	174	201	209	184	184	269	269	125	125	112	120	172	180	287	291	280	284	217	217
TUA039F	MILO	F	Mindy	parous female	B		18	130	160	216	216	203	205	0	0	214	214	209	217	183	195	181	185	136	148	208	220	174	174	189	209	184	196	245	269	125	145	120	124	168	172	291	311	0	0	217	221
TUA040M	JIMI	M		flanged male	A	at	14	156	164	208	216	0	0	275	275	0	0	217	217	191	191	0	0	0	0	228	228	154	170	0	0	204	212	245	269	125	125	108	108	176	176	295	307	0	0	221	221
TUA041F	TINA	F		parous female	A		20	156	156	208	216	199	203	271	275	214	214	217	217	183	191	181	185	136	148	208	208	170	174	205	209	204	204	245	245	125	145	108	112	168	176	287	295	280	280	217	217
TUA042M	IDO	M	Inul	independent imm	C	at	20	160	160	216	216	199	205	275	283	214	214	213	213	195	195	181	185	136	144	220	242	154	174	201	205	200	200	265	269	125	125	112	120	180	180	299	307	280	280	221	221
TUA043M	TIKUS	M	Talia	independent imm	A	av	20	156	164	208	216	203	207	271	275	214	214	209	209	183	183	185	187	136	140	208	220	170	182	205	205	188	196	269	269	125	149	112	116	168	180	291	311	280	284	217	221
TUA044F	TALIA	F		parous female	A		20	156	156	208	216	203	203	275	275	214	222	209	213	183	191	185	187	140	150	208	228	162	170	201	205	196	196	245	269	145	149	108	116	168	176	287	291	280	284	217	221
TUA045F	STREISEL	F	Sidony	independent imm	A		20	160	164	212	216	203	211	271	275	218	218	209	213	191	191	181	185	136	140	220	228	154	170	205	205	184	196	245	277	125	149	116	120	168	180	295	299	280	284	221	221
TUA046M	OTTO	M		flanged male	A	au	20	156	160	212	212	199	203	271	271	214	218	209	213	183	191	185	191	136	144	208	228	174	174	205	205	184	188	265	273	125	125	120	120	176	180	287	287	280	284	217	225
TUA047F	NITA	F		parous female	A		20	156	160	208	216	207	207	271	275	214	214	209	209	191	199	185	185	136	144	208	228	174	174	205	209	196	204	245	269	125	125	112	116	168	172	295	307	284	284	213	217
TUA048M	MAX	M		flanged male	I	ax	20	156	160	204	208	207	211	271	279	214	214	213	213	191	191	181	185	136	146	208	228	154	174	205	205	184	196	245	269	125	149	108	116	168	180	295	295	280	280	217	221
TUA049M	PUMUCKL	M	Pinky	independent imm	A	at	20	160	160	216	216	207	211	275	275	214	214	209	213	195	195	185	185	144	148	220	224	154	174	189	205	196	200	269	273	125	149	108	112	168	176	291	307	280	284	213	221
TUA050M	MLG	M		unflanged male	A		20	130	156	208	216	199	215	271	271	214	214	209	217	191	191	181	187	144	148	228	232	174	174	201	209	196	204	269	277	125	145	108	112	172	176	287	291	280	280	213	225
TUA051M	JIP	M	Juni	independent imm			17	148	156	216	216	203	211	275	283	214	214	213	217	183	191	185	185	136	148	220	228	154	166	0	0	184	196	269	277	145	149	112	120	168	172	0	0	0	0	217	221
TUA054M	ELTON	M		flanged male	A		12	160	160	0	0	0	0	0	0	214	214	209	213	191	199	185	185	144	144	208	228	154	166	0	0	184	196	0	0	0	0	112	112	0	0	311	311	0	0	217	217
TUA055M	GUAPO	M		flanged male	A		19	156	160	212	216	205	215	0	0	214	214	209	213	195	195	185	185	144	148	220	232	154	154	189	201	196	200	245	269	125	145	112	120	176	180	307	307	280	280	221	221
TUA056M	PAUL	M		flanged male	A	ab	19	156	160	212	212	199	211	271	279	188	214	213	213	183	191	185	187	136	140	228	236	154	174	201	205	196	200	245	245	125	125	116	120	0	0	295	307	280	284	221	225
TUA058M	EDI	M		flanged male	A-D	ax	19	156	160	212	212	199	211	275	275	218	218	213	213	183	191	185	185	0	0	220	232	170	174	205	209	196	200	245	269	125	149	108	120	172	176	295	311	280	284	217	221
TUA059F	PINKY	F		parous female	A		20	144	160	216	216	207	207	275	275	214	218	213	213	191	195	185	185	144	148	208	224	174	174	205	205	196	196	269	273	125	149	108	112	168	180	291	291	284	284	213	213
TUA060M	ANTON	M		flanged male	A	ay	18	156	164	212	216	211	211	271	275	214	226	201	213	183	183	185	185	148	150	208	228	170	174	205	209	196	196	0	0	125	125	108	116	168	180	291	295	0	0	217	217
TUA061M	ZEKE	M		flanged male	A		19	156	164	212	212	199	211	271	275	214	218	213	213	191	191	181	185	150	158	228	232	166	174	189	201	196	212	269	273	125	149	108	120	168	172	295	307	0	0	213	221
TUA062F	VODKA	F		nulliparous female	A		20	130	130	212	220	177	203	271	271	214	218	209	213	183	191	181	191	148	154	208	208	170	174	205	205	196	196	245	269	125	145	112	132	172	176	287	287	280	280	213	221
TUA063M	CHAZ	M		flanged male	A		17	130	156	208	212	203	207	0	0	214	214	213	217	191	191	181	185	144	144	208	242	154	154	201	205	196	200	0	0	149	149	112	116	176	176	287	307	0	0	213	225
TUA064M	TEJU	M		flanged male	A	at	20	130	160	204	216	203	211	275	279	214	218	209	217	183	195	181	185	144	148	224	244	154	174	205	205	196	196	245	273	125	125	112	112	168	180	287	287	280	284	217	225
TUA066F	CINTA	F		parous female	A		12	156	160	212	216	0	0	0	0	0	0	213	217	187	191	185	189	144	148	208	232	0	0	193	205	0	0	245	261	125	145	0	0	164	176	0	0	0	0	213	225
TUA067M	MOMO	M		flanged male	A	ay	20	130	156	212	216	199	211	271	279	214	226	209	213	191	191	185	185	136	148	208	208	160	174	205	205	184	196	245	265	125	125	108	112	176	176	295	295	284	288	217	217
TUA068M	CHARLIE	M	Cinta	independent imm			19	156	160	212	212	205	207	271	275	214	214	213	213	191	199	185	185	144	144	228	232	154	174	205	209	184	196	245	245	125	145	112	116	168	176	0	0	284	284	217	217
TUA069F	GULA	F		nulliparous female	A		20	156	160	208	212	199	203	279	279	214	214	213	213	191	199	185	185	144	144	228	228	174	178	205	209	196	196	269	277	149	149	116	120	180	180	295	299	284	292	221	221
TUA070F	HERA	F		nulliparous female	A		20	148	156	212	216	207	215	271	275	214	222	213	217	191	191	185	185	144	150	228	232	174	174	201	205	184	196	245	273	125	145	108	120	176	176	291	311	280	284	213	213
TUA071M	SUGUS	M		flanged male	D	au	20	160	160	212	216	199	207	271	275	214	214	209	213	191	195	181	185	144	148	208	228	154	174	201	205	196	204	245	269	149	149	108	112	168	172	287	311	280	284	217	221
TUA072M	ZORRO	M		flanged male	A	au	19	156	160	212	216	203	203	0	0	214	214	217	217	191	199	185	185	144	150	224	228	154	170	201	205	196	204	245	245	125	125	104	112	176	180	307	311	284	284	221	221
TUA073M	TED	M		unflanged male	A	at	20	156	160	216	216	215	215	271	275	214	214	209	209	191	195	185	187	144	148	220	232	154	174	201	201	196	196	269	277	125	145	112	120	172	172	287	307	280	280	213	221
TUA074M	KIKI	M		unflanged male	A	ava	20	144	164	216	216	203	207	271	271	218	226	209	209	191	191	181	185	144	144	236	242	154	170	205	209	196	196	269	269	149	149	112	120	176	180	287	295	284	284	217	221
TUA075M	WHISKY	M		flanged male	zNEW2	ava	20	148	156	216	216	199	207	271	279	214	222	209	213	191	199	185	185	136	150	232	236	154	174	205	205	188	196	245	277	125	149	112	120	168	172	311	311	280	284	221	221
TUA076F	ZOLA	F		parous female	A		20	160	164	216	216	205	205	275	275	214	214	209	209	183	195	185	185	144	146	208	220	154	160	189	205	196	200	245	269	145	149	112	120	176	180	287	307	280	284	221	221
TUA077M	MOLONG	M		unflanged male	A		20	130	164	212	216	205	205	271	279	214	214	201	209	183	191	181	185	144	150	224	232	174	174	201	209	196	196	245	277	125	145	104	120	168	168	287	311	284	284	213	217
TUA078M	UTLI	M		unflanged male	A		19	148	160	212	212	199	203	279	279	214	218	201	209	191	195	181	187	0	0	224	224	174	174	201	205	196	196	245	269	125	125	112	112	176	180	307	311	280	292	221	225
TUA079M	NAPO	M		unflanged male	E		20	156	156	208	212	199	205	275	279	214	218	209	217	183	199	181	181	144	148	224	228	170	174	205	209	196	196	245	269	145	149	108	112	168	176	295	295	284	288	213	221
TUA083F	MARKISA	F	Manggo	independent imm	A		20	156	160	212	216	207	207	271	279	214	214	213	217	191	191	185	185	144	148	232	232	174	174	205	205	184	196	245	245	125	145	108	116	168	176	291	311	284	284	213	217
TUA084F	IPSY	F	Inul	independent imm	C		12	156	156	208	212	205	215	0	0	214	214	213	213	195	195	181	185	148	148	0	0	154	174	201	205	0	0	0	0	125	125	108	120	0	0	299	307	0	0	0	0
TUA085F	JANE	F	Juni	dependent	B		20	148	156	216	216	203	203	271	283	214	214	209	213	183	191	185	185	148	148	208	228	154	154	189	205	196	196	269	269	125	125	116	120	172	176	287	307	284	292	217	225
TUA086M	JOYA	M	Jinak	dependent	B		19	148	156	212	216	199	211	271	275	214	214	209	213	183	199	185	191	136	136	220	228	154	174	201	205	188	196	269	273	125	125	112	120	176	176	287	287	0	0	217	225
TUA087M	MIKY=X04	M		unflanged male	A		7	148	160	212	220	0	0	275	279	218	218	213	213	0	0	0	0	0	0	208	208	154	170	0	0	0	0	0	0	0	0	0	0	0	0	0	0	0	0	0	0
TUA088M	MISTER X	M		unflanged male	A	ab	20	156	156	216	216	199	207	271	275	214	214	213	213	183	191	185	187	136	148	228	244	154	170	205	209	196	196	245	273	125	149	116	116	168	176	287	311	280	284	221	221
TUA089M	CHILI	M		flanged male	A		12	148	160	212	216	203	211	0	0	0	0	209	213	0	0	185	187	146	148	208	224	170	174	201	205	0	0	0	0	145	149	108	116	172	176	0	0	0	0	0	0
TUA090F	MAWAS	F	Mindy	independent imm	Bq		19	160	160	212	212	203	205	275	291	214	214	209	213	183	195	181	185	0	0	220	244	154	174	209	209	184	196	245	269	125	145	112	124	168	172	291	311	280	284	217	221
TUA091F	BELLA	F		nulliparous female	N		18	178	190	246	250	189	197	275	279	188	192	199	209	195	199	179	189	160	164	250	254	170	174	193	193	0	0	257	269	0	0	94	116	164	164	275	279	269	273	225	229
TUA092F	KAHIYU	F	Kondor	dependent	B		9	156	160	212	216	0	0	0	0	214	214	213	221	191	191	185	187	144	144	208	228	170	174	0	0	0	0	0	0	0	0	0	0	0	0	0	0	0	0	0	0
TUA093F	ARIEL	F		parous female	A		16	160	164	212	216	199	211	0	0	214	214	201	209	183	199	181	185	136	144	0	0	174	174	189	201	200	212	0	0	145	145	108	120	168	180	307	311	0	0	213	217
TUA094M	VINI	M		unflanged male	A	ab	16	156	156	216	216	199	211	0	0	214	214	209	213	183	191	185	187	148	148	228	244	162	166	0	0	184	204	0	0	125	125	116	116	0	0	287	311	284	288	221	225
TUA095M	KINO	M	Kerry	independent imm			17	148	156	204	212	211	211	271	283	214	214	213	213	183	191	181	185	148	150	208	232	160	174	201	205	196	196	0	0	125	149	112	120	168	176	279	311	0	0	0	0
TUA096F	NAREF	F		parous female	A		18	160	160	216	216	0	0	271	279	0	0	217	217	191	195	181	185	146	148	224	228	174	174	205	205	196	196	273	273	125	149	108	108	168	176	291	311	280	284	213	217
TUA097M	TARZAN	M		flanged male	Aq		16	156	160	212	216	199	199	0	0	214	218	201	209	183	195	181	181	144	148	0	0	160	174	201	205	196	200	0	0	125	125	112	120	172	176	311	311	0	0	221	221
TUA098M	RIGI	M		unflanged male	E		18	156	160	208	216	205	205	271	275	214	222	209	209	191	191	181	187	144	144	208	224	174	174	205	209	184	196	245	273	0	0	112	120	176	180	307	307	0	0	217	221
TUA099M	SONY	M	Sidony	independent imm	A		20	156	160	216	216	203	215	275	275	214	218	213	213	191	195	181	185	140	144	228	232	170	174	201	205	184	196	245	277	125	149	112	116	180	180	295	311	280	284	221	225
TUA100F	ROSA	F		parous female	A		18	144	156	216	216	203	207	271	279	214	226	209	213	191	191	181	187	144	144	228	244	170	174	201	205	0	0	245	269	145	149	108	112	176	180	287	287	0	0	221	225
TUA101M	DANUM	M	Desy	independent imm	Aq		20	156	156	212	216	199	211	271	275	214	214	213	217	191	191	181	185	136	148	240	244	154	174	205	209	196	200	245	245	145	145	112	120	176	180	295	299	280	284	217	221
TUA102M	GLARUS	M		flanged male	zNEW1	at	20	156	160	208	216	211	215	271	275	214	214	213	221	191	195	181	185	140	144	228	232	170	174	201	205	196	196	245	277	125	145	108	112	168	180	311	311	280	284	221	225
TUA104M	SNOOP	M		unflanged male	A		20	160	164	212	216	199	215	271	275	214	218	213	213	191	195	185	187	136	148	224	228	154	170	189	201	196	200	245	273	125	125	116	120	172	176	295	311	280	284	221	225
TUA105M	PETZY	M	Pinky	independent imm	Aq		16	144	148	216	216	207	207	271	279	188	218	213	213	191	199	185	189	148	150	208	236	0	0	197	205	188	196	0	0	125	149	112	120	172	180	0	0	0	0	213	221
TUA106F	XENIA	F		nulliparous female	D		17	156	160	208	216	199	215	271	283	214	218	209	213	191	191	181	185	0	0	208	232	160	170	205	209	196	196	0	0	125	125	112	116	172	180	0	0	280	284	217	221
TUA107F	RIKA	F		parous female	M		20	160	160	216	216	207	211	271	271	218	218	213	217	191	191	181	185	146	148	228	248	166	174	201	201	196	196	273	277	125	149	112	116	172	176	287	307	280	284	221	221
TUA108F	LOTTE	F		nulliparous female	A		20	160	164	212	216	205	205	275	279	214	214	213	213	191	191	185	185	136	140	208	228	154	160	201	205	196	196	265	269	125	145	120	120	168	180	287	311	284	288	217	221
TUA109F	EMMA	F		parous female	A		19	156	160	208	212	203	211	275	279	0	0	213	213	183	187	181	185	140	144	208	208	170	170	205	209	196	204	269	273	145	149	108	112	168	168	299	311	280	284	217	221
TUA110F	WATCHEL	F	Wilma	independent imm	A		20	156	164	212	216	199	211	275	291	214	218	201	213	191	191	181	185	148	150	228	232	174	174	189	205	196	204	269	273	149	149	120	128	168	172	291	311	280	284	217	221
TUA111M	PILATUS	M		unflanged male	A	ab	20	156	156	216	216	199	207	271	279	214	218	213	213	183	191	185	185	140	148	208	228	154	162	201	205	196	200	265	269	125	125	108	116	168	176	287	311	280	288	217	225
TUA112M	APOI	M		flanged male	L		20	156	160	212	212	207	211	271	275	214	214	213	217	183	191	185	185	148	150	220	224	174	174	201	205	196	196	269	273	149	149	112	112	168	172	287	311	280	292	217	217
TUA113M	TUKTUK	M	Tina	dependent	A		17	130	156	216	216	199	211	271	275	214	214	217	217	183	195	185	185	136	136	208	228	154	170	0	0	0	0	245	277	125	125	116	120	176	176	287	295	0	0	217	217
TUA114M	KILMINO	M	Kondor	dependent	B		20	160	160	212	212	203	207	271	271	214	218	209	213	191	199	185	185	136	150	228	228	170	174	205	209	188	196	269	273	125	125	120	120	168	176	287	311	280	284	213	217
TUA115F	FLORA	F	prob. Rika	parous female	M		20	160	160	216	216	203	211	271	275	214	218	209	213	191	195	185	185	148	148	228	242	154	174	201	209	196	196	245	273	125	149	116	124	172	180	287	311	280	284	221	221
TUA116F	YANA	F	not sampled	independent imm	A		20	156	160	212	216	199	203	271	283	218	218	209	213	191	191	181	191	136	144	228	228	174	174	205	205	188	196	273	277	125	145	120	120	172	180	287	311	280	284	217	225
TUA117F	NORAH	F		parous female	A		20	148	164	212	216	199	211	271	275	214	214	201	213	183	191	181	185	136	150	220	224	160	174	201	209	196	200	245	269	125	145	108	120	176	180	291	307	280	284	213	217
TUA118F	UNI	F		parous female	A		18	0	0	212	212	203	211	271	275	214	218	201	217	195	199	185	185	148	148	228	248	154	160	0	0	196	204	245	245	125	145	108	108	168	172	299	311	284	284	213	225
TUA120M	LABU	M		flanged male	E		10	144	144	216	216	207	211	275	275	214	222	209	213	183	195	181	187	140	148	0	0	154	174	0	0	0	0	0	0	0	0	0	0	0	0	0	0	0	0	0	0
TUA121M	FELIX	M	Flora	dependent	M		19	160	160	216	216	207	211	275	279	214	218	213	213	183	191	0	0	140	148	228	228	166	174	209	209	196	196	245	265	125	149	116	116	172	176	287	291	280	292	213	221
TUA122M	MERKUR	M	Milo	dependent	Bq		20	130	156	216	216	205	215	275	291	214	214	209	217	183	191	185	185	136	136	208	228	154	174	209	209	184	196	245	269	125	145	112	120	168	172	287	311	280	284	217	221
TUA123M	IVAN	M	Inul	dependent	Cq		20	144	160	216	216	199	207	275	283	214	214	213	213	191	195	181	181	136	152	240	248	174	174	205	205	184	200	265	269	125	149	108	112	168	180	287	311	280	284	225	225
TUA124F	MOBY	F	Mindy	dependent	B		14	156	160	212	216	205	211	0	0	214	226	201	213	183	183	185	185	136	148	0	0	160	174	0	0	184	212	0	0	125	125	108	120	0	0	0	0	280	280	217	217
TUA125M	TOMIq	M		flanged male	A		18	156	156	216	216	203	207	271	279	214	218	209	213	191	191	181	185	140	144	0	0	166	174	0	0	196	196	245	273	125	145	108	108	176	176	287	295	280	284	217	221
TUA126F	MANGGO	F		parous female	A		20	130	160	212	216	207	211	271	279	214	226	209	213	191	191	185	185	144	148	208	232	174	174	205	205	184	196	245	245	125	125	108	108	168	176	291	295	284	288	217	217
TUA127M	PRI	M		unflanged male	zNEW3		18	156	156	212	216	199	215	0	0	214	214	213	213	191	191	181	185	144	150	248	248	154	160	201	209	196	200	269	269	149	149	104	120	168	180	0	0	284	284	225	225
TUA128M	PEWE	M		unflanged male	A		19	156	164	0	0	203	211	275	275	214	218	209	217	191	191	181	185	144	144	224	228	174	174	205	205	184	204	269	277	125	125	112	120	168	180	295	311	280	280	213	221
TUA129M	CORSO	M		flanged male	G		12	160	160	216	216	199	199	271	279	214	214	209	213	191	191	181	185	144	148	208	224	154	170	0	0	0	0	0	0	0	0	0	0	0	0	311	311	0	0	0	0
TUA130M	YOGA	M		flanged male	D		20	156	156	212	216	199	215	271	275	214	214	209	217	191	195	185	185	136	136	228	228	154	154	201	209	196	196	269	277	125	125	112	120	168	176	287	287	284	284	217	221
TUA132M	DERI	M	Desy	independent imm	C		16	160	160	212	216	203	215	271	275	0	0	213	213	0	0	0	0	0	0	228	240	174	174	205	205	184	196	245	273	125	145	116	120	172	172	287	299	280	284	217	225
TUA133F	TARA	F	unknown	independent imm	A		15	0	0	212	216	203	211	0	0	214	218	213	213	191	195	185	185	144	150	208	224	174	174	0	0	200	200	265	273	125	125	112	116	168	176	291	307	0	0	0	0
TUA134M	KETAMBE	M	Kerry	dependent	B		17	156	160	212	212	203	207	275	283	214	214	213	217	183	191	185	185	144	148	224	228	0	0	205	205	0	0	269	269	125	125	108	112	172	180	311	311	0	0	221	221
TUA135M	SUAN	M		unflanged male	M		7	156	158	0	0	0	0	0	0	0	0	0	0	191	191	181	185	136	148	0	0	0	0	0	0	0	0	0	0	0	0	112	116	0	0	295	311	0	0	221	221
TUA-Arthur	Arthur	M		flanged male	A		4	0	0	200	216	0	0	0	0	0	0	0	0	0	0	0	0	144	146	0	0	154	160	0	0	0	0	0	0	0	0	112	120	0	0	0	0	0	0	0	0
TUA-Cipto	Cipto	M		unflanged male	H		0	0	0	0	0	0	0	0	0	0	0	0	0	0	0	0	0	0	0	0	0	0	0	0	0	0	0	0	0	0	0	0	0	0	0	0	0	0	0	0	0
TUA-Helium	Helium	M		flanged male	A		2	0	0	0	0	199	199	0	0	0	0	209	221	0	0	0	0	0	0	0	0	0	0	0	0	0	0	0	0	0	0	0	0	0	0	0	0	0	0	0	0
TUA-Monster	Monster	M		flanged male	A		0	0	0	0	0	0	0	0	0	0	0	0	0	0	0	0	0	0	0	0	0	0	0	0	0	0	0	0	0	0	0	0	0	0	0	0	0	0	0	0	0
TUA-PICAK	PICAK	M		unflanged male	E		5	0	0	0	0	199	199	0	0	0	0	213	213	187	195	187	187	150	152	0	0	0	0	0	0	0	0	0	0	0	0	0	0	0	0	0	0	0	0	0	0
TUA-Quest	QUEST	M		unflanged male	Q		3	0	0	0	0	199	199	0	0	0	0	213	213	0	0	185	185	0	0	0	0	0	0	0	0	0	0	0	0	0	0	0	0	0	0	0	0	0	0	0	0
TUA-Tuko	Tuko	M		flanged male			6	0	0	0	0	199	207	271	279	0	0	213	213	191	199	0	0	150	150	208	208	0	0	0	0	0	0	0	0	0	0	0	0	0	0	0	0	0	0	0	0
no yet	Ben	M		unflanged male
no yet	Hula	M		unflanged male
no yet	Jip-dua	M		unflanged male
no yet	Kayo	M		unflanged male
no yet	Owl-eye	M		unflanged male
no yet	Peanut	M		unflanged male
no yet	Rudolf	M		unflanged male
no yet	Salman	M		unflanged male
no yet	Unose	M		unflanged male
no yet	Adoh	M	Ariel	dependent
no yet	Caka	M	Cinta	dependent
no yet	Coklat	UNK	Cikipos	dependent
no yet	Darwin	M	Desy	dependent
no yet	Elf	F	Emma	dependent
no yet	Kecap	M	Kondor	dependent
no yet	Mandarin	M	Manggo	dependent
no yet	Ninu	F	Norah	dependent
no yet	Pina	F	Pinky	dependent
no yet	Roki	M	Rika	dependent
no yet	Uba	M	Uni	dependent
no yet	Wumba	F	Wilma	dependent
no yet	Yasmine	F	Yana	dependent
no yet	Zakia	F	Zola	dependent
no yet	Bunny	M		flanged male
no yet	Isidor	M		flanged male
no yet	Jordan	M		flanged male
no yet	Luca	M		flanged male
no yet	Natasha	F	Norah	independent imm
no yet	Taksi	M	Tina	independent imm
no yet	Yani	F		parous female
